# Supplementary material for: Nitrogen-fixing symbiotic bacteria act as a global filter for plant establishment on islands
Source: Commun Biol. 2022 Nov 10;5:1209. doi: 10.1038/s42003-022-04133-x (PMC9649727; doi:10.1038/s42003-022-04133-x)
Supplement: Supplementary file 3 — Supplementary Data 1 [file 42003_2022_4133_MOESM3_ESM.xlsx]

## Sheet: plotdat_Fig1a_barplot
	entity_class2	clsmeans	minus.se	plus.se
1	mainland	0.0828651	0.00188272	0.00192649
3	oceanic	0.0650846	0.00209873	0.00216866

## Sheet: plotdat_Fig1a_points
	entity_class2	propnfix
3	oceanic	0.0718232
4	oceanic	0.05
125	oceanic	0.031746
127	oceanic	0.0390244
128	oceanic	0.04
129	oceanic	0.02
130	oceanic	0.0421053
131	oceanic	0.0431034
132	oceanic	0.0330579
133	oceanic	0.0387597
134	oceanic	0.0571429
135	oceanic	0.0423729
136	oceanic	0.0396825
137	oceanic	0.0458015
138	oceanic	0.0505051
143	oceanic	0.0506329
144	oceanic	0.129032
145	oceanic	0.106936
146	oceanic	0.112045
147	oceanic	0.097561
148	oceanic	0.116331
149	oceanic	0.130435
150	oceanic	0.125899
153	oceanic	0.0714286
154	oceanic	0.105263
155	oceanic	0.0735294
156	oceanic	0.0761421
157	oceanic	0.0888889
158	oceanic	0.0687023
159	oceanic	0.113636
160	oceanic	0.0930233
161	oceanic	0.113402
162	oceanic	0.0917431
163	oceanic	0.0677966
164	oceanic	0.140625
165	oceanic	0.0883721
166	oceanic	0.125
169	oceanic	0.0453333
170	oceanic	0.0356394
171	oceanic	0.105263
174	oceanic	0.0487805
176	oceanic	0.04
178	oceanic	0.035343
180	oceanic	0.0358127
181	oceanic	0.0526316
182	oceanic	0.25
183	oceanic	0.0555556
184	oceanic	0.0359551
185	oceanic	0.0238663
197	oceanic	0.0417136
198	oceanic	0.0454545
199	oceanic	0.0645161
202	oceanic	0.0612245
203	oceanic	0.047619
205	oceanic	0.0731707
206	oceanic	0.0545455
207	oceanic	0.0754717
208	oceanic	0.038835
210	oceanic	0.0338983
211	oceanic	0.0877193
214	oceanic	0.08
215	oceanic	0.05
222	oceanic	0.0503145
223	oceanic	0.0518359
224	oceanic	0.0357143
225	oceanic	0.0575221
226	oceanic	0.0433071
227	oceanic	0.05
228	oceanic	0.0413793
229	oceanic	0.0516796
230	oceanic	0.047619
232	oceanic	0.0676329
261	oceanic	0.0810811
262	oceanic	0.056
263	oceanic	0.0689655
264	oceanic	0.057377
265	oceanic	0.107143
266	oceanic	0.0952381
267	oceanic	0.056338
269	oceanic	0.0434783
272	oceanic	0.0350877
273	oceanic	0.0746269
274	oceanic	0.0746269
276	oceanic	0.0733945
277	oceanic	0.0871886
278	oceanic	0.0771574
279	oceanic	0.103211
280	oceanic	0.0670391
287	oceanic	0.0629723
289	oceanic	0.0826446
290	oceanic	0.0712928
291	oceanic	0.110638
294	oceanic	0.129032
296	oceanic	0.0858369
297	oceanic	0.0773994
298	oceanic	0.0779221
300	oceanic	0.0691145
301	oceanic	0.0666667
302	oceanic	0.0538462
304	oceanic	0.0833333
305	oceanic	0.0872727
306	oceanic	0.0933573
307	oceanic	0.107914
308	oceanic	0.0905433
309	oceanic	0.083558
310	oceanic	0.0762712
311	oceanic	0.0936864
312	oceanic	0.0896785
313	oceanic	0.0940666
314	oceanic	0.101562
315	oceanic	0.102397
318	oceanic	0.0892308
323	oceanic	0.0666667
325	oceanic	0.189189
326	oceanic	0.0930233
327	oceanic	0.0192308
329	oceanic	0.0416667
330	oceanic	0.0869565
331	oceanic	0.047619
333	oceanic	0.0526316
334	oceanic	0.0617978
335	oceanic	0.233333
336	oceanic	0.0818182
337	oceanic	0.0487805
338	oceanic	0.0653266
339	oceanic	0.102258
340	oceanic	0.110672
341	oceanic	0.0714286
342	oceanic	0.0588235
343	oceanic	0.110345
344	oceanic	0.0263158
347	oceanic	0.122807
348	oceanic	0.0812641
352	oceanic	0.108883
353	oceanic	0.111349
354	oceanic	0.130435
355	oceanic	0.162791
356	oceanic	0.151515
357	oceanic	0.0740741
358	oceanic	0.103448
359	oceanic	0.106667
360	oceanic	0.105882
361	oceanic	0.0416667
363	oceanic	0.0714286
365	oceanic	0.08
366	oceanic	0.0740741
367	oceanic	0.0333333
368	oceanic	0.0454545
369	oceanic	0.0217391
370	oceanic	0.0434783
372	oceanic	0.0434783
374	oceanic	0.0909091
375	oceanic	0.015873
376	oceanic	0.107143
377	oceanic	0.0405904
378	oceanic	0.0324074
379	oceanic	0.0309278
380	oceanic	0.020202
381	oceanic	0.0366492
382	oceanic	0.0598291
383	oceanic	0.159091
385	oceanic	0.0721649
386	oceanic	0.132486
387	oceanic	0.15528
388	oceanic	0.159322
389	oceanic	0.0348837
390	oceanic	0.103704
391	oceanic	0.128713
392	oceanic	0.121212
393	oceanic	0.15873
394	oceanic	0.135802
395	oceanic	0.12
396	oceanic	0.0944882
397	oceanic	0.105769
398	oceanic	0.126761
399	oceanic	0.0387097
400	oceanic	0.0681818
401	oceanic	0.0789474
402	oceanic	0.0652174
405	oceanic	0.25
406	oceanic	0.111111
407	oceanic	0.222222
408	oceanic	0.4
409	oceanic	0.107143
410	oceanic	0.0846154
411	oceanic	0.0909091
412	oceanic	0.133858
413	oceanic	0.097561
414	oceanic	0.0549451
415	oceanic	0.0625
417	oceanic	0.0789474
418	oceanic	0.0645161
419	oceanic	0.166667
421	oceanic	0.0597015
422	oceanic	0.0708215
423	oceanic	0.0740741
424	oceanic	0.111111
425	oceanic	0.125
437	oceanic	0.0196078
438	oceanic	0.0294118
440	oceanic	0.0909091
442	oceanic	0.125
444	oceanic	0.0634328
446	oceanic	0.089172
447	oceanic	0.0709677
448	oceanic	0.0754717
449	oceanic	0.0769231
451	oceanic	0.25
452	oceanic	0.0666667
462	oceanic	0.0314465
466	oceanic	0.0315126
469	oceanic	0.0708661
470	oceanic	0.129252
471	oceanic	0.09375
472	oceanic	0.109375
473	oceanic	0.117647
474	oceanic	0.0333333
475	oceanic	0.0848214
476	oceanic	0.0526316
480	oceanic	0.0606061
495	oceanic	0.00903614
512	oceanic	0.0245399
521	oceanic	0.0350877
526	oceanic	0.161616
527	oceanic	0.027972
528	oceanic	0.00925926
529	oceanic	0.0740741
531	oceanic	0.0857143
532	oceanic	0.0714286
533	oceanic	0.0735294
536	oceanic	0.052381
540	oceanic	0.0588235
541	oceanic	0.0952381
542	oceanic	0.108108
543	oceanic	0.193548
564	oceanic	0.0722892
565	oceanic	0.104167
566	oceanic	0.0549451
567	oceanic	0.0810811
568	oceanic	0.0652174
569	oceanic	0.0909091
570	oceanic	0.0718563
571	oceanic	0.119048
572	oceanic	0.0625
573	oceanic	0.105769
574	oceanic	0.0935961
575	oceanic	0.0833333
576	oceanic	0.101911
578	oceanic	0.0526316
579	oceanic	0.0434783
582	oceanic	0.0526316
585	oceanic	0.128571
592	oceanic	0.175573
595	oceanic	0.0933333
596	oceanic	0.107143
598	oceanic	0.0363636
599	oceanic	0.134328
600	oceanic	0.104
602	oceanic	0.109091
605	oceanic	0.0877193
615	oceanic	0.0989011
619	oceanic	0.0344828
620	oceanic	0.0666667
624	oceanic	0.111111
628	oceanic	0.09375
634	oceanic	0.0555556
640	oceanic	0.0714286
641	oceanic	0.0714286
642	oceanic	0.0714286
644	oceanic	0.00877193
646	oceanic	0.0420168
647	oceanic	0.0192308
648	oceanic	0.0342243
679	oceanic	0.0666667
680	oceanic	0.0333333
681	oceanic	0.0882353
682	oceanic	0.0740741
683	oceanic	0.0714286
684	oceanic	0.138889
691	oceanic	0.053719
692	oceanic	0.0415335
693	oceanic	0.0537543
694	oceanic	0.0787879
696	oceanic	0.0277778
701	oceanic	0.0562414
705	oceanic	0.0436508
721	mainland	0.135461
722	mainland	0.0713154
723	mainland	0.0585534
724	mainland	0.130435
725	mainland	0.0810811
726	mainland	0.0764192
727	mainland	0.158439
728	mainland	0.142762
729	mainland	0.0933232
730	mainland	0.134972
731	mainland	0.148187
732	mainland	0.128415
733	mainland	0.153039
734	mainland	0.138449
735	mainland	0.164384
736	mainland	0.123414
737	mainland	0.110997
738	mainland	0.129744
739	mainland	0.134152
740	mainland	0.133785
741	mainland	0.122483
742	mainland	0.045552
743	mainland	0.114583
744	mainland	0.0658561
745	mainland	0.0612536
746	mainland	0.0309278
747	mainland	0.120031
748	mainland	0.100282
749	mainland	0.095636
750	mainland	0.062819
751	mainland	0.154255
752	mainland	0.131466
753	mainland	0.0670103
754	mainland	0.101326
755	mainland	0.0669643
756	mainland	0.116648
757	mainland	0.128743
758	mainland	0.114383
759	mainland	0.0884692
760	mainland	0.110733
761	mainland	0.111702
762	mainland	0.0653365
763	mainland	0.0736892
764	mainland	0.109091
765	mainland	0.0748496
766	mainland	0.0400258
767	mainland	0.102872
768	mainland	0.0994377
769	mainland	0.0836288
770	mainland	0.0473646
771	mainland	0.109923
772	mainland	0.0772746
773	mainland	0.0582247
774	mainland	0.140288
775	mainland	0.0574713
776	mainland	0.0637523
777	mainland	0.0748691
778	mainland	0.0630749
779	mainland	0.0613233
780	mainland	0.0825806
781	mainland	0.0699904
782	mainland	0.0906136
783	mainland	0.0148699
784	mainland	0.0745921
785	mainland	0.0919458
786	mainland	0.068635
787	mainland	0.0716418
788	mainland	0.0513573
789	mainland	0.0784593
790	mainland	0.0878251
791	mainland	0.0645709
792	mainland	0.0692568
793	mainland	0.0672372
794	mainland	0.071599
795	mainland	0.0841055
796	mainland	0.0644641
797	mainland	0.0578339
799	mainland	0.0714932
800	mainland	0.0699427
801	mainland	0.0714603
802	mainland	0.0582158
803	mainland	0.0728083
804	mainland	0.059719
805	mainland	0.0692498
806	mainland	0.0748075
807	mainland	0.0553117
808	mainland	0.0517381
809	mainland	0.0483092
810	mainland	0.0399113
811	mainland	0.0352941
812	mainland	0.0361068
813	mainland	0.0794165
814	mainland	0.0999419
815	mainland	0.0741088
816	mainland	0.0618421
817	mainland	0.0818882
818	mainland	0.0876369
819	mainland	0.0874243
820	mainland	0.105263
821	mainland	0.0737564
822	mainland	0.0743945
823	mainland	0.0784314
824	mainland	0.0772881
825	mainland	0.0835851
826	mainland	0.166023
827	mainland	0.0954198
828	mainland	0.129456
829	mainland	0.139211
830	mainland	0.155172
831	mainland	0.0915842
832	mainland	0.0778443
833	mainland	0.135593
834	mainland	0.100855
835	mainland	0.0898138
836	mainland	0.145315
837	mainland	0.14673
838	mainland	0.137652
839	mainland	0.0756144
840	mainland	0.150097
841	mainland	0.109023
842	mainland	0.123644
843	mainland	0.132353
844	mainland	0.108939
845	mainland	0.0714536
846	mainland	0.0729204
847	mainland	0.078995
848	mainland	0.0759191
849	mainland	0.0790731
850	mainland	0.0844156
851	mainland	0.161972
852	mainland	0.0271739
853	mainland	0.0755814
854	mainland	0.0567797
855	mainland	0.0692521
856	mainland	0.0716763
857	mainland	0.111688
858	mainland	0.0627547
859	mainland	0.0669856
860	mainland	0.0795796
861	mainland	0.100346
862	mainland	0.0887199
863	mainland	0.0645995
864	mainland	0.0330709
865	mainland	0.0329815
866	mainland	0.0747549
867	mainland	0.0461997
868	mainland	0.0745342
869	mainland	0.0584795
870	mainland	0.0334646
871	mainland	0.0483871
872	mainland	0.0427083
873	mainland	0.047619
874	mainland	0.0451866
875	mainland	0.0535549
876	mainland	0.0642093
877	mainland	0.0886288
878	mainland	0.0324427
879	mainland	0.0307377
880	mainland	0.0586735
881	mainland	0.0423412
882	mainland	0.0412371
883	mainland	0.047259
884	mainland	0.0656814
885	mainland	0.0315315
886	mainland	0.0346696
887	mainland	0.0476773
888	mainland	0.0608696
889	mainland	0.0822123
890	mainland	0.0414634
891	mainland	0.0936884
892	mainland	0.0571185
893	mainland	0.0473118
894	mainland	0.0235294
895	mainland	0.0708661
896	mainland	0.0438695
897	mainland	0.0475719
898	mainland	0.0622924
899	mainland	0.093199
900	mainland	0.0456376
901	mainland	0.030303
902	mainland	0.02
903	mainland	0.0847953
904	mainland	0.0657895
905	mainland	0.0422125
906	mainland	0.0537849
907	mainland	0.0500659
908	mainland	0.0561594
909	mainland	0.0377358
910	mainland	0.0226131
912	mainland	0.0550098
913	mainland	0.0493601
914	mainland	0.0486957
915	mainland	0.0576923
916	mainland	0.0285714
917	mainland	0.0402685
918	mainland	0.0446927
919	mainland	0.0501002
920	mainland	0.0832455
921	mainland	0.197468
922	mainland	0.175299
923	mainland	0.153533
924	mainland	0.142857
925	mainland	0.095082
926	mainland	0.0475771
927	mainland	0.0477612
928	mainland	0.0558376
929	mainland	0.0740375
930	mainland	0.0929487
931	mainland	0.0879121
932	mainland	0.0866209
933	mainland	0.0769231
934	mainland	0.109385
935	mainland	0.103293
936	mainland	0.116093
937	mainland	0.100733
939	mainland	0.10376
940	mainland	0.0878049
941	mainland	0.0596516
942	mainland	0.0644523
943	mainland	0.0452128
944	mainland	0.103056
945	mainland	0.0729412
946	mainland	0.0960398
947	mainland	0.0713948
948	mainland	0.0488187
949	mainland	0.0272556
950	mainland	0.0276498
951	mainland	0.032735
952	mainland	0.0206526
953	mainland	0.039239
954	mainland	0.0324044
955	mainland	0.0465729
956	mainland	0.128162
957	mainland	0.0257759
958	mainland	0.0440951
959	mainland	0.0610194
960	mainland	0.0273109
961	mainland	0.0410903
962	mainland	0.0486976
963	mainland	0.0254413
964	mainland	0.0480349
965	mainland	0.0254083
966	mainland	0.0219338
967	mainland	0.0489796
968	mainland	0.0884718
969	mainland	0.102258
970	mainland	0.104095
971	mainland	0.107788
972	mainland	0.0850277
973	mainland	0.0965517
974	mainland	0.0678466
975	mainland	0.0469314
976	mainland	0.0718133
977	mainland	0.0759593
978	mainland	0.0874479
979	mainland	0.117376
980	mainland	0.165179
981	mainland	0.0645325
982	mainland	0.0709939
983	mainland	0.06875
984	mainland	0.0683983
985	mainland	0.078272
986	mainland	0.0573022
987	mainland	0.0522107
988	mainland	0.0526021
989	mainland	0.0588629
990	mainland	0.0646837
991	mainland	0.0568248
992	mainland	0.0587575
993	mainland	0.0677724
994	mainland	0.0542311
995	mainland	0.072971
996	mainland	0.0617834
997	mainland	0.050286
998	mainland	0.0524836
999	mainland	0.0634335
1000	mainland	0.0634053
1001	mainland	0.0475267
1002	mainland	0.0553578
1003	mainland	0.0622078
1004	mainland	0.0543563
1005	mainland	0.0501604
1006	mainland	0.0622222
1007	mainland	0.0690048
1008	mainland	0.0652534
1009	mainland	0.0842541
1010	mainland	0.0848385
1011	mainland	0.0804916
1012	mainland	0.165391
1013	mainland	0.0702479
1014	mainland	0.0900178
1015	mainland	0.0505891
1016	mainland	0.0652174
1017	mainland	0.0677662
1018	mainland	0.115629
1019	mainland	0.0425365
1020	mainland	0.0586177
1021	mainland	0.0503468
1022	mainland	0.0899329
1023	mainland	0.0624267
1024	mainland	0.0886076
1025	mainland	0.104733
1026	mainland	0.111314
1027	mainland	0.0788053
1028	mainland	0.0862355
1029	mainland	0.0368518
1030	mainland	0.0444646
1031	mainland	0.0430906
1032	mainland	0.048906
1033	mainland	0.032973
1034	mainland	0.0520177
1035	mainland	0.146269
1036	mainland	0.0761719
1038	mainland	0.0958179
1039	mainland	0.125502
1040	mainland	0.140756
1041	mainland	0.0529996
1042	mainland	0.0561249
1043	mainland	0.142857
1044	mainland	0.0498812
1045	mainland	0.0931271
1046	mainland	0.0362663
1047	mainland	0.0424559
1049	mainland	0.0537863
1051	mainland	0.0702479
1052	mainland	0.0472103
1053	mainland	0.0451681
1054	mainland	0.0483444
1055	mainland	0.0686747
1056	mainland	0.0228659
1057	mainland	0.0820244
1058	mainland	0.061435
1059	mainland	0.029909
1060	mainland	0.0366667
1061	mainland	0.0410367
1062	mainland	0.053351
1063	mainland	0.0522809
1064	mainland	0.0611677
1065	mainland	0.0665221
1066	mainland	0.0518903
1067	mainland	0.0343171
1068	mainland	0.0408691
1069	mainland	0.0692058
1071	mainland	0.0420087
1072	mainland	0.0395437
1074	mainland	0.0473515
1076	mainland	0.0348432
1077	mainland	0.043554
1078	mainland	0.0436836
1079	mainland	0.110303
1080	mainland	0.0695246
1081	mainland	0.088015
1082	mainland	0.0721824
1083	mainland	0.0817405
1084	mainland	0.110418
1085	mainland	0.0971326
1086	mainland	0.103526
1087	mainland	0.104387
1088	mainland	0.0841731
1089	mainland	0.114979
1090	mainland	0.0714851
1091	mainland	0.0934325
1092	mainland	0.103362
1093	mainland	0.0948057
1094	mainland	0.147165
1095	mainland	0.0502222
1096	mainland	0.0862188
1097	mainland	0.0798088
1098	mainland	0.0581871
1099	mainland	0.080772
1100	mainland	0.0839882
1101	mainland	0.0550409
1102	mainland	0.101883
1103	mainland	0.112808
1104	mainland	0.0997877
1105	mainland	0.118534
1106	mainland	0.0996217
1107	mainland	0.0988909
1108	mainland	0.0981697
1109	mainland	0.10897
1110	mainland	0.0966667
1111	mainland	0.0933442
1112	mainland	0.0826331
1113	mainland	0.0835821
1114	mainland	0.0822731
1115	mainland	0.134948
1116	mainland	0.0568012
1117	mainland	0.0677175
1118	mainland	0.0696108
1119	mainland	0.0671277
1120	mainland	0.0707269
1121	mainland	0.0752033
1122	mainland	0.0968318
1123	mainland	0.102889
1124	mainland	0.107199
1125	mainland	0.101686
1126	mainland	0.115306
1127	mainland	0.116956
1128	mainland	0.111748
1129	mainland	0.113245
1130	mainland	0.0523883
1131	mainland	0.0489933
1132	mainland	0.048627
1133	mainland	0.0514706
1134	mainland	0.0518064
1135	mainland	0.0505682
1136	mainland	0.0540845
1137	mainland	0.0478386
1138	mainland	0.0551491
1139	mainland	0.0482837
1140	mainland	0.0549059
1141	mainland	0.0528489
1142	mainland	0.0513447
1143	mainland	0.0463768
1144	mainland	0.244224
1145	mainland	0.187588
1146	mainland	0.18784
1147	mainland	0.162084
1148	mainland	0.161024
1149	mainland	0.152486
1150	mainland	0.145261
1151	mainland	0.129425
1152	mainland	0.122753
1153	mainland	0.133111
1154	mainland	0.117083
1155	mainland	0.139444
1156	mainland	0.120619
1157	mainland	0.141836
1158	mainland	0.162839
1159	mainland	0.1425
1160	mainland	0.164136
1161	mainland	0.166837
1162	mainland	0.131359
1163	mainland	0.0868347
1165	mainland	0.0611581
1166	mainland	0.0623591
1167	mainland	0.0541568
1168	mainland	0.0501179
1169	mainland	0.0520143
1170	mainland	0.0537924
1171	mainland	0.047205
1172	mainland	0.0529248
1173	mainland	0.047777
1174	mainland	0.0617978
1175	mainland	0.0534846
1176	mainland	0.0428652
1177	mainland	0.0807175
1178	mainland	0.124886
1179	mainland	0.0849724
1180	mainland	0.0973118
1181	mainland	0.0794376
1182	mainland	0.114745
1183	mainland	0.0704733
1184	mainland	0.102579
1185	mainland	0.0994881
1186	mainland	0.0794487
1187	mainland	0.121188
1188	mainland	0.0818597
1189	mainland	0.103282
1190	mainland	0.105241
1191	mainland	0.0959933
1192	mainland	0.137478
1193	mainland	0.0825659
1194	mainland	0.106839
1195	mainland	0.100098
1196	mainland	0.0730337
1197	mainland	0.103465
1198	mainland	0.0917848
1199	mainland	0.128576
1200	mainland	0.11809
1201	mainland	0.0962783
1202	mainland	0.060307
1203	mainland	0.0866631
1204	mainland	0.108916
1205	mainland	0.102069
1207	oceanic	0.0967742
1377	oceanic	0.139241
1384	mainland	0.2
1385	mainland	0.137445
1386	mainland	0.158852
1387	mainland	0.2
1388	mainland	0.182916
1389	mainland	0.161017
1390	mainland	0.186457
1391	mainland	0.1617
1392	mainland	0.144262
1393	mainland	0.188518
1394	mainland	0.124707
1395	mainland	0.115385
1396	mainland	0.183021
1397	mainland	0.152031
1398	mainland	0.139745
1399	mainland	0.145205
1400	mainland	0.165468
1401	mainland	0.137523
1402	mainland	0.156
1403	mainland	0.163424
1404	mainland	0.169261
1405	mainland	0.171896
1406	mainland	0.256944
1407	mainland	0.212121
1408	mainland	0.120172
1409	mainland	0.134409
1410	mainland	0.116785
1411	mainland	0.115822
1412	mainland	0.118259
1413	mainland	0.120296
1414	mainland	0.140193
1415	mainland	0.118273
1416	mainland	0.151424
1417	mainland	0.162272
1418	mainland	0.133253
1419	mainland	0.135499
1420	mainland	0.113441
1421	mainland	0.0975336
1422	mainland	0.110644

## Sheet: plotdat_Fig2a
	fit	se.fit	dist
1	0.998683	0.00129349	0.77365
1.1	0.998615	0.00134585	61.2603
1.2	0.998544	0.00140023	121.747
1.3	0.99847	0.00145671	182.233
1.4	0.998391	0.00151535	242.72
1.5	0.998309	0.00157625	303.207
1.6	0.998222	0.00163947	363.693
1.7	0.998131	0.00170511	424.18
1.8	0.998035	0.00177325	484.666
1.9	0.997934	0.00184399	545.153
1.1	0.997828	0.00191742	605.64
1.11	0.997717	0.00199364	666.126
1.12	0.9976	0.00207274	726.613
1.13	0.997477	0.00215485	787.099
1.14	0.997347	0.00224006	847.586
1.15	0.997212	0.00232849	908.073
1.16	0.997069	0.00242027	968.559
1.17	0.996919	0.00251551	1029.05
1.18	0.996761	0.00261434	1089.53
1.19	0.996595	0.00271691	1150.02
1.2	0.99642	0.00282335	1210.51
1.21	0.996237	0.0029338	1270.99
1.22	0.996045	0.00304844	1331.48
1.23	0.995842	0.00316741	1391.97
1.24	0.995629	0.00329088	1452.45
1.25	0.995406	0.00341903	1512.94
1.26	0.995171	0.00355206	1573.43
1.27	0.994924	0.00369015	1633.91
1.28	0.994665	0.00383351	1694.4
1.29	0.994392	0.00398235	1754.89
1.3	0.994105	0.00413692	1815.37
1.31	0.993804	0.00429744	1875.86
1.32	0.993488	0.00446418	1936.34
1.33	0.993156	0.0046374	1996.83
1.34	0.992807	0.00481739	2057.32
1.35	0.99244	0.00500445	2117.8
1.36	0.992054	0.00519891	2178.29
1.37	0.99165	0.00540111	2238.78
1.38	0.991224	0.00561141	2299.26
1.39	0.990777	0.0058302	2359.75
1.4	0.990308	0.00605789	2420.24
1.41	0.989815	0.00629493	2480.72
1.42	0.989297	0.00654178	2541.21
1.43	0.988753	0.00679895	2601.7
1.44	0.988182	0.00706697	2662.18
1.45	0.987583	0.00734641	2722.67
1.46	0.986953	0.00763789	2783.16
1.47	0.986292	0.00794206	2843.64
1.48	0.985597	0.00825962	2904.13
1.49	0.984868	0.00859132	2964.62
1.5	0.984103	0.00893796	3025.1
1.51	0.9833	0.0093004	3085.59
1.52	0.982457	0.00967956	3146.08
1.53	0.981572	0.0100764	3206.56
1.54	0.980643	0.010492	3267.05
1.55	0.979669	0.0109274	3327.54
1.56	0.978646	0.0113839	3388.02
1.57	0.977574	0.0118627	3448.51
1.58	0.976448	0.0123651	3509
1.59	0.975268	0.0128927	3569.48
1.6	0.97403	0.0134468	3629.97
1.61	0.972732	0.0140292	3690.46
1.62	0.971371	0.0146415	3750.94
1.63	0.969944	0.0152856	3811.43
1.64	0.968448	0.0159634	3871.92
1.65	0.966881	0.0166769	3932.4
1.66	0.965238	0.0174282	3992.89
1.67	0.963517	0.0182195	4053.38
1.68	0.961714	0.0190533	4113.86
1.69	0.959825	0.0199318	4174.35
1.7	0.957848	0.0208579	4234.84
1.71	0.955777	0.021834	4295.32
1.72	0.95361	0.0228629	4355.81
1.73	0.951343	0.0239476	4416.3
1.74	0.94897	0.025091	4476.78
1.75	0.946488	0.0262962	4537.27
1.76	0.943892	0.0275664	4597.76
1.77	0.941179	0.0289048	4658.24
1.78	0.938342	0.0303147	4718.73
1.79	0.935379	0.0317995	4779.22
1.8	0.932283	0.0333626	4839.7
1.81	0.92905	0.0350074	4900.19
1.82	0.925675	0.0367376	4960.68
1.83	0.922153	0.0385565	5021.16
1.84	0.918479	0.0404676	5081.65
1.85	0.914647	0.0424744	5142.13
1.86	0.910653	0.0445801	5202.62
1.87	0.906491	0.0467883	5263.11
1.88	0.902156	0.0491019	5323.59
1.89	0.897643	0.051524	5384.08
1.9	0.892946	0.0540575	5444.57
1.91	0.88806	0.056705	5505.05
1.92	0.882981	0.0594689	5565.54
1.93	0.877703	0.0623514	5626.03
1.94	0.872222	0.0653541	5686.51
1.95	0.866532	0.0684786	5747
1.96	0.86063	0.0717258	5807.49
1.97	0.85451	0.0750963	5867.97
1.98	0.848168	0.0785902	5928.46
1.99	0.841602	0.0822068	5988.95

## Sheet: plotdat_Fig2b
	dist	predicted	std.error	conf.low	conf.high	islandsize
1	0	0.0726446	0.0481311	0.0665401	0.0792615	Small
2	0	0.069797	0.0312871	0.0659191	0.0738848	Medium
3	0	0.067027	0.0326277	0.063137	0.0711385	Large
4	500	0.0743499	0.0417535	0.0689104	0.0801819	Small
5	500	0.069353	0.0272079	0.0659892	0.0728749	Medium
6	500	0.0646248	0.0299501	0.0611658	0.0682652	Large
7	1000	0.076092	0.0374299	0.0710923	0.0814126	Small
8	1000	0.0689116	0.0243317	0.0659139	0.0720351	Medium
9	1000	0.0623029	0.0288272	0.0590826	0.0656865	Large
10	1500	0.0778715	0.0359101	0.0729653	0.0830781	Small
11	1500	0.0684728	0.0231119	0.0656394	0.0714193	Medium
12	1500	0.0600592	0.0294372	0.0568836	0.0634001	Large
13	2000	0.0796891	0.0375361	0.0744577	0.0852541	Small
14	2000	0.0680366	0.0238047	0.0651372	0.0710553	Medium
15	2000	0.0578912	0.0316802	0.0545962	0.0613721	Large
16	2500	0.0815453	0.0419438	0.0755962	0.0879179	Small
17	2500	0.067603	0.0262591	0.0644302	0.0709202	Medium
18	2500	0.0557968	0.0352459	0.0522671	0.0595499	Large
19	3000	0.0834408	0.0483786	0.0764696	0.0909848	Small
20	3000	0.067172	0.0300464	0.0635747	0.0709574	Medium
21	3000	0.0537739	0.0397801	0.049942	0.0578819	Large
22	3500	0.0853763	0.0561479	0.0771658	0.0943709	Small
23	3500	0.0667435	0.0347334	0.0626262	0.071111	Medium
24	3500	0.0518203	0.0449909	0.0476549	0.0563283	Large
25	4000	0.0873524	0.0647733	0.0777475	0.0980177	Small
26	4000	0.0663176	0.040005	0.0616245	0.0713408	Medium
27	4000	0.0499339	0.0506701	0.0454276	0.0548615	Large
28	4500	0.0893697	0.0739558	0.0782543	0.101889	Small
29	4500	0.0658941	0.0456592	0.0605952	0.0716211	Medium
30	4500	0.0481127	0.0566771	0.0432732	0.0534633	Large
31	5000	0.091429	0.0835119	0.078711	0.105966	Small
32	5000	0.0654732	0.0515703	0.0595538	0.0719361	Medium
33	5000	0.0463547	0.0629179	0.0411984	0.0521213	Large
34	5500	0.0935309	0.0933269	0.0791332	0.110234	Small
35	5500	0.0650548	0.0576594	0.0585099	0.0722757	Medium
36	5500	0.0446579	0.0693295	0.0392063	0.0508274	Large
37	6000	0.095676	0.103327	0.0795309	0.11469	Small
38	6000	0.0646389	0.0638756	0.0574697	0.0726335	Medium
39	6000	0.0430204	0.0758686	0.0372979	0.0495757	Large
40	6500	0.0978649	0.113463	0.0799108	0.11933	Small
41	6500	0.0642255	0.070185	0.0564372	0.0730054	Medium
42	6500	0.0414404	0.0825049	0.0354725	0.0483621	Large

## Sheet: plotdat_SIFig1a_barplot
	entity_class2	clsmeans	minus.se	plus.se
1	mainland	0.0828651	0.00188272	0.00192649
2	nonoceanic	0.06659	0.00227655	0.00235713
3	oceanic	0.0650846	0.00209873	0.00216866

## Sheet: plotdat_SIFig1a_points
	entity_class2	propnfix
3	oceanic	0.0718232
4	oceanic	0.05
125	oceanic	0.031746
127	oceanic	0.0390244
128	oceanic	0.04
129	oceanic	0.02
130	oceanic	0.0421053
131	oceanic	0.0431034
132	oceanic	0.0330579
133	oceanic	0.0387597
134	oceanic	0.0571429
135	oceanic	0.0423729
136	oceanic	0.0396825
137	oceanic	0.0458015
138	oceanic	0.0505051
143	oceanic	0.0506329
144	oceanic	0.129032
145	oceanic	0.106936
146	oceanic	0.112045
147	oceanic	0.097561
148	oceanic	0.116331
149	oceanic	0.130435
150	oceanic	0.125899
153	oceanic	0.0714286
154	oceanic	0.105263
155	oceanic	0.0735294
156	oceanic	0.0761421
157	oceanic	0.0888889
158	oceanic	0.0687023
159	oceanic	0.113636
160	oceanic	0.0930233
161	oceanic	0.113402
162	oceanic	0.0917431
163	oceanic	0.0677966
164	oceanic	0.140625
165	oceanic	0.0883721
166	oceanic	0.125
169	oceanic	0.0453333
170	oceanic	0.0356394
171	oceanic	0.105263
174	oceanic	0.0487805
176	oceanic	0.04
178	oceanic	0.035343
180	oceanic	0.0358127
181	oceanic	0.0526316
182	oceanic	0.25
183	oceanic	0.0555556
184	oceanic	0.0359551
185	oceanic	0.0238663
197	oceanic	0.0417136
198	oceanic	0.0454545
199	oceanic	0.0645161
202	oceanic	0.0612245
203	oceanic	0.047619
205	oceanic	0.0731707
206	oceanic	0.0545455
207	oceanic	0.0754717
208	oceanic	0.038835
210	oceanic	0.0338983
211	oceanic	0.0877193
214	oceanic	0.08
215	oceanic	0.05
222	oceanic	0.0503145
223	oceanic	0.0518359
224	oceanic	0.0357143
225	oceanic	0.0575221
226	oceanic	0.0433071
227	oceanic	0.05
228	oceanic	0.0413793
229	oceanic	0.0516796
230	oceanic	0.047619
232	oceanic	0.0676329
261	oceanic	0.0810811
262	oceanic	0.056
263	oceanic	0.0689655
264	oceanic	0.057377
265	oceanic	0.107143
266	oceanic	0.0952381
267	oceanic	0.056338
269	oceanic	0.0434783
272	oceanic	0.0350877
273	oceanic	0.0746269
274	oceanic	0.0746269
276	oceanic	0.0733945
277	oceanic	0.0871886
278	oceanic	0.0771574
279	oceanic	0.103211
280	oceanic	0.0670391
287	oceanic	0.0629723
289	oceanic	0.0826446
290	oceanic	0.0712928
291	oceanic	0.110638
294	oceanic	0.129032
296	oceanic	0.0858369
297	oceanic	0.0773994
298	oceanic	0.0779221
300	oceanic	0.0691145
301	oceanic	0.0666667
302	oceanic	0.0538462
304	oceanic	0.0833333
305	oceanic	0.0872727
306	oceanic	0.0933573
307	oceanic	0.107914
308	oceanic	0.0905433
309	oceanic	0.083558
310	oceanic	0.0762712
311	oceanic	0.0936864
312	oceanic	0.0896785
313	oceanic	0.0940666
314	oceanic	0.101562
315	oceanic	0.102397
318	oceanic	0.0892308
323	oceanic	0.0666667
325	oceanic	0.189189
326	oceanic	0.0930233
327	oceanic	0.0192308
329	oceanic	0.0416667
330	oceanic	0.0869565
331	oceanic	0.047619
333	oceanic	0.0526316
334	oceanic	0.0617978
335	oceanic	0.233333
336	oceanic	0.0818182
337	oceanic	0.0487805
338	oceanic	0.0653266
339	oceanic	0.102258
340	oceanic	0.110672
341	oceanic	0.0714286
342	oceanic	0.0588235
343	oceanic	0.110345
344	oceanic	0.0263158
347	oceanic	0.122807
348	oceanic	0.0812641
352	oceanic	0.108883
353	oceanic	0.111349
354	oceanic	0.130435
355	oceanic	0.162791
356	oceanic	0.151515
357	oceanic	0.0740741
358	oceanic	0.103448
359	oceanic	0.106667
360	oceanic	0.105882
361	oceanic	0.0416667
363	oceanic	0.0714286
365	oceanic	0.08
366	oceanic	0.0740741
367	oceanic	0.0333333
368	oceanic	0.0454545
369	oceanic	0.0217391
370	oceanic	0.0434783
372	oceanic	0.0434783
374	oceanic	0.0909091
375	oceanic	0.015873
376	oceanic	0.107143
377	oceanic	0.0405904
378	oceanic	0.0324074
379	oceanic	0.0309278
380	oceanic	0.020202
381	oceanic	0.0366492
382	oceanic	0.0598291
383	oceanic	0.159091
385	oceanic	0.0721649
386	oceanic	0.132486
387	oceanic	0.15528
388	oceanic	0.159322
389	oceanic	0.0348837
390	oceanic	0.103704
391	oceanic	0.128713
392	oceanic	0.121212
393	oceanic	0.15873
394	oceanic	0.135802
395	oceanic	0.12
396	oceanic	0.0944882
397	oceanic	0.105769
398	oceanic	0.126761
399	oceanic	0.0387097
400	oceanic	0.0681818
401	oceanic	0.0789474
402	oceanic	0.0652174
405	oceanic	0.25
406	oceanic	0.111111
407	oceanic	0.222222
408	oceanic	0.4
409	oceanic	0.107143
410	oceanic	0.0846154
411	oceanic	0.0909091
412	oceanic	0.133858
413	oceanic	0.097561
414	oceanic	0.0549451
415	oceanic	0.0625
417	oceanic	0.0789474
418	oceanic	0.0645161
419	oceanic	0.166667
421	oceanic	0.0597015
422	oceanic	0.0708215
423	oceanic	0.0740741
424	oceanic	0.111111
425	oceanic	0.125
437	oceanic	0.0196078
438	oceanic	0.0294118
440	oceanic	0.0909091
442	oceanic	0.125
444	oceanic	0.0634328
446	oceanic	0.089172
447	oceanic	0.0709677
448	oceanic	0.0754717
449	oceanic	0.0769231
451	oceanic	0.25
452	oceanic	0.0666667
462	oceanic	0.0314465
466	oceanic	0.0315126
469	oceanic	0.0708661
470	oceanic	0.129252
471	oceanic	0.09375
472	oceanic	0.109375
473	oceanic	0.117647
474	oceanic	0.0333333
475	oceanic	0.0848214
476	oceanic	0.0526316
480	oceanic	0.0606061
495	oceanic	0.00903614
512	oceanic	0.0245399
521	oceanic	0.0350877
526	oceanic	0.161616
527	oceanic	0.027972
528	oceanic	0.00925926
529	oceanic	0.0740741
531	oceanic	0.0857143
532	oceanic	0.0714286
533	oceanic	0.0735294
536	oceanic	0.052381
540	oceanic	0.0588235
541	oceanic	0.0952381
542	oceanic	0.108108
543	oceanic	0.193548
564	oceanic	0.0722892
565	oceanic	0.104167
566	oceanic	0.0549451
567	oceanic	0.0810811
568	oceanic	0.0652174
569	oceanic	0.0909091
570	oceanic	0.0718563
571	oceanic	0.119048
572	oceanic	0.0625
573	oceanic	0.105769
574	oceanic	0.0935961
575	oceanic	0.0833333
576	oceanic	0.101911
578	oceanic	0.0526316
579	oceanic	0.0434783
582	oceanic	0.0526316
585	oceanic	0.128571
592	oceanic	0.175573
595	oceanic	0.0933333
596	oceanic	0.107143
598	oceanic	0.0363636
599	oceanic	0.134328
600	oceanic	0.104
602	oceanic	0.109091
605	oceanic	0.0877193
615	oceanic	0.0989011
619	oceanic	0.0344828
620	oceanic	0.0666667
624	oceanic	0.111111
628	oceanic	0.09375
634	oceanic	0.0555556
640	oceanic	0.0714286
641	oceanic	0.0714286
642	oceanic	0.0714286
644	oceanic	0.00877193
646	oceanic	0.0420168
647	oceanic	0.0192308
648	oceanic	0.0342243
679	oceanic	0.0666667
680	oceanic	0.0333333
681	oceanic	0.0882353
682	oceanic	0.0740741
683	oceanic	0.0714286
684	oceanic	0.138889
691	oceanic	0.053719
692	oceanic	0.0415335
693	oceanic	0.0537543
694	oceanic	0.0787879
696	oceanic	0.0277778
701	oceanic	0.0562414
705	oceanic	0.0436508
721	mainland	0.135461
722	mainland	0.0713154
723	mainland	0.0585534
724	mainland	0.130435
725	mainland	0.0810811
726	mainland	0.0764192
727	mainland	0.158439
728	mainland	0.142762
729	mainland	0.0933232
730	mainland	0.134972
731	mainland	0.148187
732	mainland	0.128415
733	mainland	0.153039
734	mainland	0.138449
735	mainland	0.164384
736	mainland	0.123414
737	mainland	0.110997
738	mainland	0.129744
739	mainland	0.134152
740	mainland	0.133785
741	mainland	0.122483
742	mainland	0.045552
743	mainland	0.114583
744	mainland	0.0658561
745	mainland	0.0612536
746	mainland	0.0309278
747	mainland	0.120031
748	mainland	0.100282
749	mainland	0.095636
750	mainland	0.062819
751	mainland	0.154255
752	mainland	0.131466
753	mainland	0.0670103
754	mainland	0.101326
755	mainland	0.0669643
756	mainland	0.116648
757	mainland	0.128743
758	mainland	0.114383
759	mainland	0.0884692
760	mainland	0.110733
761	mainland	0.111702
762	mainland	0.0653365
763	mainland	0.0736892
764	mainland	0.109091
765	mainland	0.0748496
766	mainland	0.0400258
767	mainland	0.102872
768	mainland	0.0994377
769	mainland	0.0836288
770	mainland	0.0473646
771	mainland	0.109923
772	mainland	0.0772746
773	mainland	0.0582247
774	mainland	0.140288
775	mainland	0.0574713
776	mainland	0.0637523
777	mainland	0.0748691
778	mainland	0.0630749
779	mainland	0.0613233
780	mainland	0.0825806
781	mainland	0.0699904
782	mainland	0.0906136
783	mainland	0.0148699
784	mainland	0.0745921
785	mainland	0.0919458
786	mainland	0.068635
787	mainland	0.0716418
788	mainland	0.0513573
789	mainland	0.0784593
790	mainland	0.0878251
791	mainland	0.0645709
792	mainland	0.0692568
793	mainland	0.0672372
794	mainland	0.071599
795	mainland	0.0841055
796	mainland	0.0644641
797	mainland	0.0578339
799	mainland	0.0714932
800	mainland	0.0699427
801	mainland	0.0714603
802	mainland	0.0582158
803	mainland	0.0728083
804	mainland	0.059719
805	mainland	0.0692498
806	mainland	0.0748075
807	mainland	0.0553117
808	mainland	0.0517381
809	mainland	0.0483092
810	mainland	0.0399113
811	mainland	0.0352941
812	mainland	0.0361068
813	mainland	0.0794165
814	mainland	0.0999419
815	mainland	0.0741088
816	mainland	0.0618421
817	mainland	0.0818882
818	mainland	0.0876369
819	mainland	0.0874243
820	mainland	0.105263
821	mainland	0.0737564
822	mainland	0.0743945
823	mainland	0.0784314
824	mainland	0.0772881
825	mainland	0.0835851
826	mainland	0.166023
827	mainland	0.0954198
828	mainland	0.129456
829	mainland	0.139211
830	mainland	0.155172
831	mainland	0.0915842
832	mainland	0.0778443
833	mainland	0.135593
834	mainland	0.100855
835	mainland	0.0898138
836	mainland	0.145315
837	mainland	0.14673
838	mainland	0.137652
839	mainland	0.0756144
840	mainland	0.150097
841	mainland	0.109023
842	mainland	0.123644
843	mainland	0.132353
844	mainland	0.108939
845	mainland	0.0714536
846	mainland	0.0729204
847	mainland	0.078995
848	mainland	0.0759191
849	mainland	0.0790731
850	mainland	0.0844156
851	mainland	0.161972
852	mainland	0.0271739
853	mainland	0.0755814
854	mainland	0.0567797
855	mainland	0.0692521
856	mainland	0.0716763
857	mainland	0.111688
858	mainland	0.0627547
859	mainland	0.0669856
860	mainland	0.0795796
861	mainland	0.100346
862	mainland	0.0887199
863	mainland	0.0645995
864	mainland	0.0330709
865	mainland	0.0329815
866	mainland	0.0747549
867	mainland	0.0461997
868	mainland	0.0745342
869	mainland	0.0584795
870	mainland	0.0334646
871	mainland	0.0483871
872	mainland	0.0427083
873	mainland	0.047619
874	mainland	0.0451866
875	mainland	0.0535549
876	mainland	0.0642093
877	mainland	0.0886288
878	mainland	0.0324427
879	mainland	0.0307377
880	mainland	0.0586735
881	mainland	0.0423412
882	mainland	0.0412371
883	mainland	0.047259
884	mainland	0.0656814
885	mainland	0.0315315
886	mainland	0.0346696
887	mainland	0.0476773
888	mainland	0.0608696
889	mainland	0.0822123
890	mainland	0.0414634
891	mainland	0.0936884
892	mainland	0.0571185
893	mainland	0.0473118
894	mainland	0.0235294
895	mainland	0.0708661
896	mainland	0.0438695
897	mainland	0.0475719
898	mainland	0.0622924
899	mainland	0.093199
900	mainland	0.0456376
901	mainland	0.030303
902	mainland	0.02
903	mainland	0.0847953
904	mainland	0.0657895
905	mainland	0.0422125
906	mainland	0.0537849
907	mainland	0.0500659
908	mainland	0.0561594
909	mainland	0.0377358
910	mainland	0.0226131
912	mainland	0.0550098
913	mainland	0.0493601
914	mainland	0.0486957
915	mainland	0.0576923
916	mainland	0.0285714
917	mainland	0.0402685
918	mainland	0.0446927
919	mainland	0.0501002
920	mainland	0.0832455
921	mainland	0.197468
922	mainland	0.175299
923	mainland	0.153533
924	mainland	0.142857
925	mainland	0.095082
926	mainland	0.0475771
927	mainland	0.0477612
928	mainland	0.0558376
929	mainland	0.0740375
930	mainland	0.0929487
931	mainland	0.0879121
932	mainland	0.0866209
933	mainland	0.0769231
934	mainland	0.109385
935	mainland	0.103293
936	mainland	0.116093
937	mainland	0.100733
939	mainland	0.10376
940	mainland	0.0878049
941	mainland	0.0596516
942	mainland	0.0644523
943	mainland	0.0452128
944	mainland	0.103056
945	mainland	0.0729412
946	mainland	0.0960398
947	mainland	0.0713948
948	mainland	0.0488187
949	mainland	0.0272556
950	mainland	0.0276498
951	mainland	0.032735
952	mainland	0.0206526
953	mainland	0.039239
954	mainland	0.0324044
955	mainland	0.0465729
956	mainland	0.128162
957	mainland	0.0257759
958	mainland	0.0440951
959	mainland	0.0610194
960	mainland	0.0273109
961	mainland	0.0410903
962	mainland	0.0486976
963	mainland	0.0254413
964	mainland	0.0480349
965	mainland	0.0254083
966	mainland	0.0219338
967	mainland	0.0489796
968	mainland	0.0884718
969	mainland	0.102258
970	mainland	0.104095
971	mainland	0.107788
972	mainland	0.0850277
973	mainland	0.0965517
974	mainland	0.0678466
975	mainland	0.0469314
976	mainland	0.0718133
977	mainland	0.0759593
978	mainland	0.0874479
979	mainland	0.117376
980	mainland	0.165179
981	mainland	0.0645325
982	mainland	0.0709939
983	mainland	0.06875
984	mainland	0.0683983
985	mainland	0.078272
986	mainland	0.0573022
987	mainland	0.0522107
988	mainland	0.0526021
989	mainland	0.0588629
990	mainland	0.0646837
991	mainland	0.0568248
992	mainland	0.0587575
993	mainland	0.0677724
994	mainland	0.0542311
995	mainland	0.072971
996	mainland	0.0617834
997	mainland	0.050286
998	mainland	0.0524836
999	mainland	0.0634335
1000	mainland	0.0634053
1001	mainland	0.0475267
1002	mainland	0.0553578
1003	mainland	0.0622078
1004	mainland	0.0543563
1005	mainland	0.0501604
1006	mainland	0.0622222
1007	mainland	0.0690048
1008	mainland	0.0652534
1009	mainland	0.0842541
1010	mainland	0.0848385
1011	mainland	0.0804916
1012	mainland	0.165391
1013	mainland	0.0702479
1014	mainland	0.0900178
1015	mainland	0.0505891
1016	mainland	0.0652174
1017	mainland	0.0677662
1018	mainland	0.115629
1019	mainland	0.0425365
1020	mainland	0.0586177
1021	mainland	0.0503468
1022	mainland	0.0899329
1023	mainland	0.0624267
1024	mainland	0.0886076
1025	mainland	0.104733
1026	mainland	0.111314
1027	mainland	0.0788053
1028	mainland	0.0862355
1029	mainland	0.0368518
1030	mainland	0.0444646
1031	mainland	0.0430906
1032	mainland	0.048906
1033	mainland	0.032973
1034	mainland	0.0520177
1035	mainland	0.146269
1036	mainland	0.0761719
1038	mainland	0.0958179
1039	mainland	0.125502
1040	mainland	0.140756
1041	mainland	0.0529996
1042	mainland	0.0561249
1043	mainland	0.142857
1044	mainland	0.0498812
1045	mainland	0.0931271
1046	mainland	0.0362663
1047	mainland	0.0424559
1049	mainland	0.0537863
1051	mainland	0.0702479
1052	mainland	0.0472103
1053	mainland	0.0451681
1054	mainland	0.0483444
1055	mainland	0.0686747
1056	mainland	0.0228659
1057	mainland	0.0820244
1058	mainland	0.061435
1059	mainland	0.029909
1060	mainland	0.0366667
1061	mainland	0.0410367
1062	mainland	0.053351
1063	mainland	0.0522809
1064	mainland	0.0611677
1065	mainland	0.0665221
1066	mainland	0.0518903
1067	mainland	0.0343171
1068	mainland	0.0408691
1069	mainland	0.0692058
1071	mainland	0.0420087
1072	mainland	0.0395437
1074	mainland	0.0473515
1076	mainland	0.0348432
1077	mainland	0.043554
1078	mainland	0.0436836
1079	mainland	0.110303
1080	mainland	0.0695246
1081	mainland	0.088015
1082	mainland	0.0721824
1083	mainland	0.0817405
1084	mainland	0.110418
1085	mainland	0.0971326
1086	mainland	0.103526
1087	mainland	0.104387
1088	mainland	0.0841731
1089	mainland	0.114979
1090	mainland	0.0714851
1091	mainland	0.0934325
1092	mainland	0.103362
1093	mainland	0.0948057
1094	mainland	0.147165
1095	mainland	0.0502222
1096	mainland	0.0862188
1097	mainland	0.0798088
1098	mainland	0.0581871
1099	mainland	0.080772
1100	mainland	0.0839882
1101	mainland	0.0550409
1102	mainland	0.101883
1103	mainland	0.112808
1104	mainland	0.0997877
1105	mainland	0.118534
1106	mainland	0.0996217
1107	mainland	0.0988909
1108	mainland	0.0981697
1109	mainland	0.10897
1110	mainland	0.0966667
1111	mainland	0.0933442
1112	mainland	0.0826331
1113	mainland	0.0835821
1114	mainland	0.0822731
1115	mainland	0.134948
1116	mainland	0.0568012
1117	mainland	0.0677175
1118	mainland	0.0696108
1119	mainland	0.0671277
1120	mainland	0.0707269
1121	mainland	0.0752033
1122	mainland	0.0968318
1123	mainland	0.102889
1124	mainland	0.107199
1125	mainland	0.101686
1126	mainland	0.115306
1127	mainland	0.116956
1128	mainland	0.111748
1129	mainland	0.113245
1130	mainland	0.0523883
1131	mainland	0.0489933
1132	mainland	0.048627
1133	mainland	0.0514706
1134	mainland	0.0518064
1135	mainland	0.0505682
1136	mainland	0.0540845
1137	mainland	0.0478386
1138	mainland	0.0551491
1139	mainland	0.0482837
1140	mainland	0.0549059
1141	mainland	0.0528489
1142	mainland	0.0513447
1143	mainland	0.0463768
1144	mainland	0.244224
1145	mainland	0.187588
1146	mainland	0.18784
1147	mainland	0.162084
1148	mainland	0.161024
1149	mainland	0.152486
1150	mainland	0.145261
1151	mainland	0.129425
1152	mainland	0.122753
1153	mainland	0.133111
1154	mainland	0.117083
1155	mainland	0.139444
1156	mainland	0.120619
1157	mainland	0.141836
1158	mainland	0.162839
1159	mainland	0.1425
1160	mainland	0.164136
1161	mainland	0.166837
1162	mainland	0.131359
1163	mainland	0.0868347
1165	mainland	0.0611581
1166	mainland	0.0623591
1167	mainland	0.0541568
1168	mainland	0.0501179
1169	mainland	0.0520143
1170	mainland	0.0537924
1171	mainland	0.047205
1172	mainland	0.0529248
1173	mainland	0.047777
1174	mainland	0.0617978
1175	mainland	0.0534846
1176	mainland	0.0428652
1177	mainland	0.0807175
1178	mainland	0.124886
1179	mainland	0.0849724
1180	mainland	0.0973118
1181	mainland	0.0794376
1182	mainland	0.114745
1183	mainland	0.0704733
1184	mainland	0.102579
1185	mainland	0.0994881
1186	mainland	0.0794487
1187	mainland	0.121188
1188	mainland	0.0818597
1189	mainland	0.103282
1190	mainland	0.105241
1191	mainland	0.0959933
1192	mainland	0.137478
1193	mainland	0.0825659
1194	mainland	0.106839
1195	mainland	0.100098
1196	mainland	0.0730337
1197	mainland	0.103465
1198	mainland	0.0917848
1199	mainland	0.128576
1200	mainland	0.11809
1201	mainland	0.0962783
1202	mainland	0.060307
1203	mainland	0.0866631
1204	mainland	0.108916
1205	mainland	0.102069
1207	oceanic	0.0967742
1377	oceanic	0.139241
1384	mainland	0.2
1385	mainland	0.137445
1386	mainland	0.158852
1387	mainland	0.2
1388	mainland	0.182916
1389	mainland	0.161017
1390	mainland	0.186457
1391	mainland	0.1617
1392	mainland	0.144262
1393	mainland	0.188518
1394	mainland	0.124707
1395	mainland	0.115385
1396	mainland	0.183021
1397	mainland	0.152031
1398	mainland	0.139745
1399	mainland	0.145205
1400	mainland	0.165468
1401	mainland	0.137523
1402	mainland	0.156
1403	mainland	0.163424
1404	mainland	0.169261
1405	mainland	0.171896
1406	mainland	0.256944
1407	mainland	0.212121
1408	mainland	0.120172
1409	mainland	0.134409
1410	mainland	0.116785
1411	mainland	0.115822
1412	mainland	0.118259
1413	mainland	0.120296
1414	mainland	0.140193
1415	mainland	0.118273
1416	mainland	0.151424
1417	mainland	0.162272
1418	mainland	0.133253
1419	mainland	0.135499
1420	mainland	0.113441
1421	mainland	0.0975336
1422	mainland	0.110644

## Sheet: plotdat_SIFig1b_barplot
	entity_class2	clsmeans	minus.se	plus.se
1	mainland	10.2873	0.285434	0.29358
2	nonoceanic	12.9719	0.829256	0.885889
3	oceanic	9.18062	0.532855	0.565689

## Sheet: plotdat_SIFig1b_points
	entity_class2	propnfix
1	oceanic	2.4
3	oceanic	2
4	oceanic	3
5	oceanic	3
6	oceanic	3
7	oceanic	3
8	oceanic	4
9	oceanic	3
14	oceanic	4
15	oceanic	33
16	oceanic	17
17	oceanic	37
18	oceanic	25
19	oceanic	16.3333
20	oceanic	18.5
21	oceanic	16.5
22	oceanic	4.5
23	oceanic	10
24	oceanic	4.66667
25	oceanic	5.66667
26	oceanic	12
27	oceanic	5
28	oceanic	5
29	oceanic	5
30	oceanic	8
31	oceanic	9
32	oceanic	7.5
33	oceanic	7.5
34	oceanic	5
35	oceanic	10
36	oceanic	7.5
37	oceanic	5.5
38	oceanic	2
39	oceanic	7
42	oceanic	8.75
43	oceanic	2.5
44	oceanic	3
45	oceanic	4.5
46	oceanic	2
47	oceanic	3
49	oceanic	0.5
50	oceanic	2
56	oceanic	10
57	oceanic	18
58	oceanic	10
59	oceanic	5
60	oceanic	9
61	oceanic	3
62	oceanic	7.5
64	oceanic	11
74	oceanic	5.33333
75	oceanic	2
76	oceanic	1.66667
77	oceanic	1.66667
78	oceanic	4
79	oceanic	3
81	oceanic	2.8
82	oceanic	5.625
83	oceanic	5.91667
84	oceanic	4.3
85	oceanic	2.5
90	oceanic	5.875
92	oceanic	4.7
93	oceanic	5.83333
94	oceanic	5.75
96	oceanic	6
97	oceanic	6
98	oceanic	6
99	oceanic	6.66667
100	oceanic	4.28571
101	oceanic	5
102	oceanic	6
103	oceanic	4.2
104	oceanic	7.83333
105	oceanic	4.66667
106	oceanic	6.83333
107	oceanic	6.2
108	oceanic	6.66667
109	oceanic	7.16667
110	oceanic	7
111	oceanic	6.2
112	oceanic	4.8
113	oceanic	5.125
116	oceanic	6.25
121	oceanic	3.5
122	oceanic	3
123	oceanic	9
124	oceanic	1
126	oceanic	9
127	oceanic	3
128	oceanic	2.25
129	oceanic	8.33333
130	oceanic	9.125
131	oceanic	6.75
132	oceanic	13
134	oceanic	5
135	oceanic	16.5
137	oceanic	6
138	oceanic	7.28571
139	oceanic	12
140	oceanic	11
141	oceanic	7
142	oceanic	1
143	oceanic	9
144	oceanic	5
145	oceanic	4
146	oceanic	5
147	oceanic	5
148	oceanic	3
150	oceanic	5
151	oceanic	35
152	oceanic	25
153	oceanic	47
154	oceanic	2
155	oceanic	14
156	oceanic	13
157	oceanic	12
158	oceanic	10
159	oceanic	11
160	oceanic	9
161	oceanic	12
162	oceanic	11
163	oceanic	8
164	oceanic	4
165	oceanic	3
166	oceanic	3
167	oceanic	3
168	oceanic	3.5
169	oceanic	1
170	oceanic	4
171	oceanic	4
172	oceanic	10
173	oceanic	9
174	oceanic	15
175	oceanic	2
176	oceanic	7
177	oceanic	5
178	oceanic	6.66667
187	oceanic	1
188	oceanic	1
189	oceanic	4.5
190	oceanic	4.5
191	oceanic	14
192	oceanic	11
193	oceanic	9
194	oceanic	13
195	oceanic	3
196	oceanic	1
198	oceanic	3
201	oceanic	11
204	oceanic	7
205	oceanic	7.5
206	oceanic	11
207	oceanic	5
208	oceanic	7.5
209	oceanic	1
213	oceanic	1
225	oceanic	3
228	oceanic	16
229	oceanic	3
230	oceanic	6
231	oceanic	3
232	oceanic	4
233	oceanic	4
236	oceanic	2
237	oceanic	5.5
247	oceanic	4
248	oceanic	4
249	oceanic	3
250	oceanic	4
251	oceanic	11
252	oceanic	4
253	oceanic	1
254	oceanic	9.5
255	oceanic	8.5
256	oceanic	5
257	oceanic	7
258	oceanic	9
260	oceanic	22.6667
263	oceanic	7
264	oceanic	5.5
265	oceanic	1
266	oceanic	2.66667
267	oceanic	6.5
269	oceanic	11
272	oceanic	4.5
280	oceanic	4
281	oceanic	4
282	oceanic	1
283	oceanic	7.72727
292	oceanic	2
293	oceanic	3
296	oceanic	8.1
297	oceanic	8
298	oceanic	8.14286
299	oceanic	4
301	oceanic	1
306	oceanic	16
308	oceanic	11.3333
322	mainland	11.75
323	mainland	4.4
324	mainland	3.64286
325	mainland	30
326	mainland	10
327	mainland	47.75
328	mainland	12.9524
329	mainland	11.2222
330	mainland	10.8438
331	mainland	11.3182
332	mainland	11
333	mainland	10.3333
334	mainland	12.5714
335	mainland	12
336	mainland	11.8333
337	mainland	12.95
338	mainland	10.8214
339	mainland	13.7647
340	mainland	11.2609
341	mainland	10.8571
342	mainland	11.9412
343	mainland	72
344	mainland	42.75
345	mainland	61
346	mainland	8
347	mainland	3
348	mainland	7.38095
349	mainland	6.45455
350	mainland	6.4375
351	mainland	46.6667
352	mainland	3.625
353	mainland	8.96296
354	mainland	6
355	mainland	18.2
356	mainland	13
357	mainland	21.75
358	mainland	35
359	mainland	50
360	mainland	6.14286
361	mainland	7.11111
362	mainland	13.7778
363	mainland	14.8095
364	mainland	30.4
365	mainland	18.8
366	mainland	14.7727
367	mainland	29.5
368	mainland	14.5
369	mainland	17.2632
370	mainland	12.7273
371	mainland	18.6
372	mainland	19.8889
373	mainland	16.4545
374	mainland	15.1786
375	mainland	4.41176
376	mainland	11.3333
377	mainland	67
378	mainland	6.64286
379	mainland	7.92857
380	mainland	8
381	mainland	8.25
382	mainland	7.3
383	mainland	1.5
384	mainland	6.63158
385	mainland	6.3
386	mainland	7.52174
387	mainland	5.11111
388	mainland	7.55556
389	mainland	7.5
390	mainland	7.56667
391	mainland	7.66667
392	mainland	6.63333
393	mainland	7.28571
394	mainland	6.55556
395	mainland	6.88235
396	mainland	7.09091
397	mainland	6.625
399	mainland	6.90909
400	mainland	7.42857
401	mainland	8.05128
402	mainland	6.95122
403	mainland	6.71429
404	mainland	8.5
405	mainland	6.41667
406	mainland	10.1667
407	mainland	9.16667
408	mainland	9.83333
409	mainland	8.8
410	mainland	10.6667
411	mainland	4.66667
412	mainland	10.5
413	mainland	7.58333
414	mainland	5.6
415	mainland	5.76923
416	mainland	5.5
417	mainland	5.125
418	mainland	5.19048
419	mainland	4.37931
420	mainland	5.84211
421	mainland	5.53333
422	mainland	5.85714
423	mainland	9.75
424	mainland	5.04545
425	mainland	7.8
426	mainland	6.14286
427	mainland	10
428	mainland	8.5
429	mainland	8.42857
430	mainland	5.4
431	mainland	6
432	mainland	6.5
433	mainland	9.4
434	mainland	9.66667
435	mainland	5.33333
436	mainland	5.84615
437	mainland	10.1111
438	mainland	7.44444
439	mainland	6.5
440	mainland	5.13333
441	mainland	14.5
442	mainland	8.14286
443	mainland	8
444	mainland	9.75
445	mainland	5
446	mainland	5.82353
447	mainland	4.51316
448	mainland	4.51316
449	mainland	5.03077
450	mainland	86
451	mainland	11.3333
452	mainland	8
453	mainland	10.6667
454	mainland	5
455	mainland	8
456	mainland	10.4
457	mainland	20
458	mainland	5.75
459	mainland	11.6667
460	mainland	14.3333
461	mainland	7.14286
462	mainland	10
463	mainland	3.58333
464	mainland	13
465	mainland	9.5
466	mainland	7.85714
467	mainland	22
468	mainland	10.75
469	mainland	23
470	mainland	32
471	mainland	32
472	mainland	23
473	mainland	17
474	mainland	10.6
475	mainland	4.8
476	mainland	5.33333
477	mainland	11
478	mainland	8
479	mainland	19
480	mainland	24
481	mainland	21
482	mainland	9
483	mainland	15.5
484	mainland	14
485	mainland	22
486	mainland	31
487	mainland	12.5
488	mainland	22
489	mainland	25
490	mainland	6.21429
491	mainland	16.6667
492	mainland	9
493	mainland	32
494	mainland	29
495	mainland	19.5
496	mainland	30
497	mainland	8.46154
498	mainland	27
499	mainland	2
500	mainland	25
501	mainland	12
502	mainland	21
503	mainland	31
504	mainland	22
505	mainland	20
506	mainland	21
507	mainland	22
508	mainland	10
509	mainland	8
510	mainland	17
511	mainland	18
512	mainland	5.5
513	mainland	8.66667
514	mainland	8.8
515	mainland	7
516	mainland	5.58333
517	mainland	9
518	mainland	6.625
519	mainland	29
520	mainland	71
521	mainland	27
522	mainland	11.7273
523	mainland	11.75
524	mainland	11
525	mainland	11.1333
526	mainland	11.4737
527	mainland	11.5833
528	mainland	8.83333
530	mainland	6.34783
531	mainland	7.16667
532	mainland	6.40541
533	mainland	7.19672
534	mainland	8.5
535	mainland	3.81818
536	mainland	11.8
537	mainland	6.85882
538	mainland	5.53846
539	mainland	6.8125
540	mainland	8.16667
541	mainland	8.66667
542	mainland	8
543	mainland	8.6
544	mainland	6.44444
545	mainland	8.8
546	mainland	7
547	mainland	10.4286
548	mainland	10.5
549	mainland	10.6
550	mainland	8.3
551	mainland	7.88889
552	mainland	5.8125
553	mainland	6.2
554	mainland	7.90909
555	mainland	4.625
556	mainland	8.75
557	mainland	9.4
558	mainland	6.92857
559	mainland	27
560	mainland	27.75
561	mainland	23.7273
562	mainland	26.4286
563	mainland	27.25
564	mainland	25.3
565	mainland	43
566	mainland	33
567	mainland	36
568	mainland	29.6667
569	mainland	46
570	mainland	17
571	mainland	18.25
572	mainland	25
573	mainland	19.6667
574	mainland	19.2857
575	mainland	18
576	mainland	14.4545
577	mainland	22
578	mainland	22.25
579	mainland	18.75
580	mainland	22.3333
581	mainland	9.18182
582	mainland	8.875
583	mainland	9.33333
584	mainland	9.35
585	mainland	8.33333
586	mainland	19
587	mainland	11.75
588	mainland	8
589	mainland	7.4
590	mainland	9.26667
591	mainland	8.55
592	mainland	6.61538
593	mainland	10.6585
594	mainland	9.07143
595	mainland	9.61404
596	mainland	11.8696
597	mainland	10.1667
598	mainland	11.2727
599	mainland	12.4286
600	mainland	15.2857
601	mainland	11.0769
602	mainland	4.09524
603	mainland	6.5625
604	mainland	6.8
605	mainland	4.66667
606	mainland	7.55556
607	mainland	8.16667
608	mainland	4.25581
609	mainland	5.23529
610	mainland	6.86364
611	mainland	4.42857
612	mainland	7.44828
613	mainland	6.09091
614	mainland	7.63636
615	mainland	4.95833
616	mainland	5.77778
617	mainland	6.76471
618	mainland	7.77778
619	mainland	6.51282
620	mainland	8
621	mainland	8.18182
622	mainland	6.41176
623	mainland	7.55556
624	mainland	7.57143
625	mainland	7.31034
626	mainland	6
627	mainland	8.70588
629	mainland	4.06818
630	mainland	5.3913
631	mainland	10.1321
632	mainland	11.7273
633	mainland	11.4444
634	mainland	8.43243
635	mainland	56
636	mainland	6.82143
637	mainland	9.6
638	mainland	9.16667
640	mainland	11.0833
641	mainland	13.2
642	mainland	12.1429
643	mainland	10.2857
644	mainland	10.5
645	mainland	11.6667
646	mainland	9
647	mainland	7.11538
648	mainland	10.4167
649	mainland	10.3333
650	mainland	8.33333
651	mainland	14.5
652	mainland	10.9
653	mainland	11.5
654	mainland	14.5
655	mainland	10.5
656	mainland	63
657	mainland	18
658	mainland	9.14286
659	mainland	10.6923
660	mainland	11.5
661	mainland	20.5
663	mainland	10.6
665	mainland	17
666	mainland	9.83333
667	mainland	8.42857
668	mainland	7.64865
669	mainland	4.41071
670	mainland	4.28125
671	mainland	3.42857
672	mainland	5.12931
673	mainland	5.09091
674	mainland	7.21622
675	mainland	7.57576
676	mainland	4.36207
677	mainland	5.62667
678	mainland	7.12
679	mainland	6.875
680	mainland	4.98039
681	mainland	4.96875
682	mainland	5.18367
683	mainland	5.10638
684	mainland	5.61017
685	mainland	4.13559
686	mainland	4.65217
687	mainland	5.98462
688	mainland	4.78261
689	mainland	4.88571
690	mainland	46
691	mainland	25.2857
692	mainland	13.1429
693	mainland	8.45455
694	mainland	13.5
695	mainland	10.8571
696	mainland	12.5
697	mainland	10.8
698	mainland	14.4444
699	mainland	25.3333
700	mainland	17
701	mainland	17
702	mainland	24
703	mainland	20.25
704	mainland	4.11111
705	mainland	35
706	mainland	52
707	mainland	57
708	mainland	37.5
709	mainland	41.25
710	mainland	33.6
711	mainland	50.75
712	mainland	47.75
713	mainland	48.5
714	mainland	31.6667
715	mainland	36.3333
716	mainland	34
717	mainland	32.2857
718	mainland	31.7143
719	mainland	53
720	mainland	59
721	mainland	68
722	mainland	46
723	mainland	64
724	mainland	77
725	mainland	39
726	mainland	68
727	mainland	80
728	mainland	51
729	mainland	90
730	mainland	54
731	mainland	36
732	mainland	42
733	mainland	12
734	mainland	11.9091
735	mainland	8.91304
736	mainland	7.4
737	mainland	6.72414
738	mainland	7.61111
739	mainland	8.88889
740	mainland	12.8824
741	mainland	10.2105
742	mainland	14.6875
743	mainland	12.8696
744	mainland	9.92
745	mainland	10.3636
746	mainland	9
747	mainland	10.2667
748	mainland	11.1333
749	mainland	9.78261
750	mainland	17.7778
751	mainland	18.1818
752	mainland	14.25
754	mainland	43
755	mainland	75
756	mainland	49.5
757	mainland	69
758	mainland	86
759	mainland	43.5
760	mainland	63
761	mainland	40.5
762	mainland	60
763	mainland	49
764	mainland	57
765	mainland	19.3333
766	mainland	11.1667
767	mainland	7.18919
768	mainland	8.11538
769	mainland	7.51111
770	mainland	7.42857
771	mainland	7.07143
772	mainland	8.6
773	mainland	8.19512
774	mainland	9.63636
775	mainland	8.61905
776	mainland	8.29167
777	mainland	6.89474
778	mainland	8.32812
779	mainland	8.26316
780	mainland	8.38462
781	mainland	8.86047
782	mainland	8.31034
783	mainland	8.26923
784	mainland	7.98333
785	mainland	7.93333
786	mainland	5.88235
787	mainland	7.70968
788	mainland	8.11364
789	mainland	7.45946
790	mainland	7.56818
791	mainland	12.25
792	mainland	8.02632
793	mainland	6.64516
794	mainland	7.24138
824	oceanic	5
828	mainland	14.5714
829	mainland	10.8462
830	mainland	12.4444
831	mainland	16.3333
832	mainland	12.3529
833	mainland	15
834	mainland	11.0208
835	mainland	12.1333
836	mainland	12.5862
837	mainland	10.6316
838	mainland	14.4706
839	mainland	16.4444
840	mainland	10.4138
841	mainland	10.8
842	mainland	10.875
843	mainland	9.7
844	mainland	11.25
845	mainland	12.25
846	mainland	12.8333
847	mainland	15.2727
848	mainland	11.4
849	mainland	11.1818
850	mainland	14.8
851	mainland	13.2
852	mainland	12
853	mainland	11.5
854	mainland	15.375
855	mainland	19.9
856	mainland	19.875
857	mainland	15.9091
858	mainland	17.4167
859	mainland	17.6
860	mainland	14.3077
861	mainland	18.1667
862	mainland	26
863	mainland	13.25
864	mainland	12.1111
865	mainland	8.5
866	mainland	10.8571

## Sheet: plotdat_SIFig2
	entity_class2	clsmeans	minus.se	plus.se
1	mainland	10.2873	0.285434	0.29358
2	nonoceanic	12.9719	0.829256	0.885889
3	oceanic	9.18062	0.532855	0.565689

## Sheet: plotdat_SIFig3a
	entity_class2	clsmeans	minus.se	plus.se
1	mainland	10.2873	0.285434	0.29358
2	nonoceanic	12.9719	0.829256	0.885889
3	oceanic	9.18062	0.532855	0.565689

[truncated: 1 more sheets: plotdat_SIFig3b]
